# Supplementary material for: Using the Multi-Theory Model (MTM) of Health Behavior Change to Explain the Seeking of Stool-Based Tests for Colorectal Cancer Screening
Source: Int J Environ Res Public Health. 2023 Aug 10;20(16):6553. doi: 10.3390/ijerph20166553 (PMC10454677; doi:10.3390/ijerph20166553)
Supplement: Supplementary file 1 [file ijerph-20-06553-s001.zip]

Archive with 1 entries (1 files):
- ijerph-2479136-supplementary.pdf
